# Supplementary material for: The Landscape of Tumor-Infiltrating Immune Cells in Feline Mammary Carcinoma: Pathological and Clinical Implications
Source: Cells. 2022 Aug 18;11(16):2578. doi: 10.3390/cells11162578 (PMC9406662; doi:10.3390/cells11162578)
Supplement: Supplementary file 1 [file cells-11-02578-s001.zip]

Archive with 1 entries (1 files):
- cells-1836950-supplementary.pdf
